# Supplementary material for: Miniature CRISPR-Cas12f1-Mediated Single-Nucleotide Microbial Genome Editing Using 3′-Truncated sgRNA
Source: CRISPR J. 2023 Feb 9;6(1):52–61. doi: 10.1089/crispr.2022.0071 (PMC9942177; doi:10.1089/crispr.2022.0071)
Supplement: Supplemental data [file Suppl_TableS1.xlsx]

## Sheet: Sheet1
Supplementary Table S1. Strains and plasmids used in this study. Supplementary Table S1. Strains and plasmids used in this study.
Name	Characteristics	Source/reference
Strain
DH5α	fhuA2 lac(del)U169 phoA glnV44 Φ80' lacZ(del)M15 gyrA96 recA1 relA1 endA1 thi-1 hsdR17	Laboratory stock
MG1655	F− ilvG rfb-50 rph-1F− ilvG rfb-50 rph-1	Laboratory stock
HL061	MG1655, araBAD::PBAD-Ascas12f1-KmRMG1655, araBAD::PBAD-Ascas12f1-KmR	This study
Plasmid
pKD46	pSC101 ori ts, araC, λ red genes, AmpRpSC101 ori ts, araC, λ red genes, AmpR	[1]
pHK463	pSC101 ori ts, araC, λ bet gene, AmpRpSC101 ori ts, araC, λ bet gene, AmpR	[2]
pHL267	pBR322 ori, sgRNA target (497TAGGCTGTAACTGCGGGATC516 in galK), SpRpBR322 ori, sgRNA target (497TAGGCTGTAACTGCGGGATC516 in galK), SpR	This study
pHL273	pBR322 ori, sgRNA target (497TAGGCTGTAACTGCG511 in galK), SpRpBR322 ori, sgRNA target (497TAGGCTGTAACTGCG511 in galK), SpR	This study
pHL274	pBR322 ori, sgRNA target (497TAGGCTGTAACTGCGG512 in galK), SpRpBR322 ori, sgRNA target (497TAGGCTGTAACTGCGG512 in galK), SpR	This study
pHL275	pBR322 ori, sgRNA target (497TAGGCTGTAACTGCGGG513 in galK), SpRpBR322 ori, sgRNA target (497TAGGCTGTAACTGCGGG513 in galK), SpR	This study
pHL276	pBR322 ori, sgRNA target (497TAGGCTGTAACTGCGGGA514 in galK), SpRpBR322 ori, sgRNA target (497TAGGCTGTAACTGCGGGA514 in galK), SpR	This study
pHL277	pBR322 ori, sgRNA target (497TAGGCTGTAACTGCGGGAT515 in galK), SpRpBR322 ori, sgRNA target (497TAGGCTGTAACTGCGGGAT515 in galK), SpR	This study
pHL290	pBR322 ori, sgRNA target (637TTACCTGAAGTTGCGA652 in xylB), SpRpBR322 ori, sgRNA target (637TTACCTGAAGTTGCGA652 in xylB), SpR	This study
pHL294	pBR322 ori, sgRNA target (637TTACCTGAAGTTGCGAAAGC656 in xylB), SpR	This study
pHL308	pBR322 ori, SpR	This study
