# Supplementary material for: Miniature CRISPR-Cas12f1-Mediated Single-Nucleotide Microbial Genome Editing Using 3′-Truncated sgRNA
Source: CRISPR J. 2023 Feb 9;6(1):52–61. doi: 10.1089/crispr.2022.0071 (PMC9942177; doi:10.1089/crispr.2022.0071)
Supplement: Supplemental data [file Suppl_TableS2.xlsx]

## Sheet: Sheet1
Supplementary Table S2. Primers used in the construction of strains and crRNA plasmids Supplementary Table S2. Primers used in the construction of strains and crRNA plasmids
Name	Sequence (5’→3’)Sequence (5’→3’)	Description
ara_As12f1_F	CCCGTTTTTTTGGATGGAGTGAAACGATGATCAAAGTTTACCGTTATG	Construction of Ascas12f1-KmR cassetteConstruction of Ascas12f1-KmR cassette
ara_cas_R	CGTTTCACTCCATCCAAAAAAACGGG
ara_KmR_F	CGCATCCTCACGATAATATCCGGGTAG
As12f_KmR_R	CTACCCGGATATTATCGTGAGGATGCGTTATTTGATGCTTTCCGCGATG
Ara-F1	AGCAGCTCCGAATAGCGCCCTTCCCCTTGC	Confirmation of araBAD cassetteConfirmation of araBAD cassette
AraD-500dn	CCAGCCAGAAGGAGACTTCTGTCCCTTG
galK_F	CATCAGCGTGACTACCATCCCTGCGTTG	PCR and sequencing primers for galK targetPCR and sequencing primers for galK target
galK_R	CCAGCGAGACCTGACCGCAGAACAGGC
xylB_F	GCTCAACGAGCAGGGTGAGGTGGTTGCTG	PCR and sequencing primers for xylB targetPCR and sequencing primers for xylB target
xylB_R	GATATCCGCCAGCATCTGACGCCAGTAC
As_gib_F	TTTTTTTGAATTCTCTAGAGTCGACCTGC	Construction of pHL267 plasmid
As_gib_R	GGACTGAGCTAGCTGTCAAGGATCCAGC
As_scaffold_F	GCTGGATCCTTGACAGCTAGCTCAGTCC
As_scaffold_R	CTCTAGAGAATTCAAAAAAAGATCCCGCAGTTACAGCCTAGTTCACACTCCACAAGCTA
galK497_As12f_20_F	AGGCTGTAACTGCGGGATCATTTTTTTGAATTCTCTAGAGTCG
galK497_As12f_20_R	TGATCCCGCAGTTACAGCCTGTTGCATTCCTTCATTCGTCTATTC
Sm_ATG_Out	GATACTGGGCCGGCAGGCGCTCCATTGCCC	Construction of sgRNA plasmids
Sm_TAA_Out	GCAATGGAGCGCCTGCCGGCCCAGTATCAG
galK497_As12f_15_F	TGAACTAGGCTGTAACTGCGTTTTTTTGAATTCTCTAGAGTCG	Construction of pHL273 plasmid
galK497_As12f_15_R	CGCAGTTACAGCCTAGTTCACACTCCACAAGCTAG
galK497_As12f_16_F	GAACTAGGCTGTAACTGCGGTTTTTTTGAATTCTCTAGAGTCG	Construction of pHL274 plasmid
galK497_As12f_16_R	CCGCAGTTACAGCCTAGTTCACACTCCACAAGCTAG
galK497_As12f_17_F	AACTAGGCTGTAACTGCGGGTTTTTTTGAATTCTCTAGAGTCG	Construction of pHL275 plasmid
galK497_As12f_17_R	CCCGCAGTTACAGCCTAGTTCACACTCCACAAGCTAG
galK497_As12f_18_F	ACTAGGCTGTAACTGCGGGATTTTTTTGAATTCTCTAGAGTCG	Construction of pHL276 plasmid
galK497_As12f_18_R	TCCCGCAGTTACAGCCTAGTTCACACTCCACAAGCTAG
galK497_As12f_19_F	CTAGGCTGTAACTGCGGGATTTTTTTTGAATTCTCTAGAGTCG	Construction of pHL277 plasmid
galK497_As12f_19_R	ATCCCGCAGTTACAGCCTAGTTCACACTCCACAAGCTAG
xylB637_As12f_16_F	GAACTTACCTGAAGTTGCGATTTTTTTGAATTCTCTAGAGTCG	Construction of pHL290 plasmid
xylB637_As12f_16_R	TCGCAACTTCAGGTAAGTTCACACTCCACAAGCTAG
xylB637_As12f_20_F	TTACCTGAAGTTGCGAAAGCTTTTTTTGAATTCTCTAGAGTCG	Construction of pHL294 plasmid
xylB637_As12f_20_R	GCTTTCGCAACTTCAGGTAAGTTCACACTCCACAAGCTAG
