# Supplementary material for: Miniature CRISPR-Cas12f1-Mediated Single-Nucleotide Microbial Genome Editing Using 3′-Truncated sgRNA
Source: CRISPR J. 2023 Feb 9;6(1):52–61. doi: 10.1089/crispr.2022.0071 (PMC9942177; doi:10.1089/crispr.2022.0071)
Supplement: Supplemental data [file Suppl_TableS3.xlsx]

## Sheet: Sheet1
Supplementary Table S3. Mutagenic oligonucleotides for base editing, indel mutations
Name	Sequence (5’→3’)	Description
galKT504A	GAAAACCAGTTTGTAGGCTGAAACTGCGGGATCATGGATCA	Single base editing oligonucleotide for galK 504T to A substitution
galKTA504AT	GAAAACCAGTTTGTAGGCTGATACTGCGGGATCATGGATCA	Double bases editing oligonucleotide for galK 504TA to AT substitution
galKGTA503AGC	GAAAACCAGTTTGTAGGCTAGCACTGCGGGATCATGGATCA	Triple bases editing oligonucleotide for galK 503GTA to AGC substitution
galKTAAC504ATCA	GAAAACCAGTTTGTAGGCTGATCATGCGGGATCATGGATCA	Quadruple bases editing oligonucleotide for galK 504TAAC to ATCA substitution
galK509Gdel	CAGTTTGTAGGCTGTAACT(G)CGGGATCATGGATCAGCTAAT	Mutagenic oligonucleotides for galK 511G deletion
galK510insG	CAGTTTGTAGGCTGTAACTGGCGGGATCATGGATCAGCTAAT	Mutagenic oligonucleotides for G insertion after galK 509G
xylB641insA	AATTACTGGTGCTTTGTTACACTGAAGTTGCGAAAGCGTGG	Mutagenic oligonucleotides for A insertion after xylB 640C
xylB645Adel	ACTGGTGCTTTGTTACCTGA(A)GTTGCGAAAGCGTGGGGTAT	Mutagenic oligonucleotides for xylB 645A deletion
xylBA652T	CTTTGTTACCTGAAGTTGCGTAAGCGTGGGGTATGGCGACG	Single base editing oligonucleotide for xylB 652A to T substitution
- Target nucleotides for single base editing and nucleotide insertion(s) are red colored.
- Red colored nucleotides in the parenthesis are deleted nucleotides.
